# Supplementary material for: MethylomeMiner: A novel tool for high-resolution analysis of bacterial methylation patterns from nanopore sequencing
Source: Comput Struct Biotechnol J. 2025 Oct 24;27:4753–9. doi: 10.1016/j.csbj.2025.10.047 (PMC12800368; doi:10.1016/j.csbj.2025.10.047)
Supplement: Multimedia Component 1 [file mmc1.xlsx]

## Sheet: Suppl. Tab S1
Supplementary Table S1
In silico MLST typing results of 20 K. pneumoniae isolates
genome ID	gapA	infB	mdh	pgi	phoE	rpoB	tonB	sequence type (ST)
KP1248	2	1	1	1	10	4	13	25
KP1267	2	1	62	3	10	4	110	405
KP1344	2	1	62	3	10	4	110	405
KP1622	2	3	1	1	10	1	19	13
KP1651	2	3	1	1	10	1	19	13
KP1658	2	3	1	1	10	1	19	13
KP1665	2	3	1	1	10	1	19	13
KP1666	2	3	1	1	10	1	19	13
KP1785	10	5	1	4	6	4	4	391
KP1814	4	1	2	52	1	1	7	307
KP1821	2	3	1	1	10	1	19	13
KP1822	2	3	1	1	10	1	19	13
KP1824	2	3	1	1	10	1	19	13
KP1829	2	3	1	1	10	1	19	13
KP1832	2	3	1	1	10	1	19	13
KP1833	2	3	1	1	10	1	19	13
KP1834	2	3	1	1	10	1	19	13
KP1842	2	3	1	1	10	1	19	13
KP1906	2	3	1	1	10	1	19	13
KP825	2	1	2	60	7	1	7	433

## Sheet: Suppl. Tab S2
Supplementary Table S2
Read statistics per 20 K. pneumoniae isolates
genome ID	Total number of reads	Number of reads with Q10	Number of reads with Q10 without contamination	Average read length with Q10 without contamination (bp)
KP1248	162495	155248	155187	2572
KP1267	229390	222546	222364	3171
KP1344	117730	113854	113819	2982
KP1622	130561	126101	126068	4087
KP1651	96703	92647	92600	4766
KP1658	142112	135794	135750	4095
KP1665	123608	116684	116665	2505
KP1666	200418	195380	195351	2798
KP1785	129091	123462	123418	3662
KP1814	204550	197333	197295	2923
KP1821	235056	223299	223258	2944
KP1822	178666	170115	170078	2989
KP1824	124391	118780	118740	3779
KP1829	192580	185585	185535	3050
KP1832	142708	137591	137559	3208
KP1833	441461	425130	425003	3072
KP1834	237536	229080	229026	3089
KP1842	108067	103808	103774	2926
KP1906	108961	104328	104308	2498
KP825	162627	153852	153815	2691

## Sheet: Suppl. Tab S3
Supplementary Table S3
Results of de novo assembly of 20 K. pneumoniae isolates
genome ID	num of contigs	chromosome				plasmid 1				plasmid 2				plasmid 3
		contig name	length (bp)	coverage	circular	contig name	length (bp)	coverage	circular	contig name	length (bp)	coverage	circular	contig name	length (bp)	coverage	circular
KP1248	3	contig_1	5415010	72	Y	contig_3	116519	120	Y	contig_2	54865	198	Y
KP1267	2	contig_1	5485923	128	Y	contig_2	191150	173	Y
KP1344	2	contig_3	5450760	62	Y	contig_1	231368	79	Y
KP1622	3	contig_1	5224815	92	Y	contig_2	257938	106	Y	contig_3	107560	26	Y
KP1651	2	contig_1	5242748	81	Y	contig_2	255346	89	Y
KP1658	2	contig_1	5242594	103	Y	contig_2	253687	114	Y
KP1665	3	contig_2	5243949	54	Y	contig_1	255345	70	Y	contig_4*	4154	14	N
KP1666	2	contig_1	5243828	104	Y	contig_2	255347	125	Y
KP1785	3	contig_1	5235721	83	Y	contig_3	234157	123	Y	contig_4	14970	136	Y
KP1814	2	contig_1	5334486	106	Y	contig_2	244138	136	Y
KP1821	4	contig_1	5379431	122	y	contig_3	180949	145	Y	contig_2	20562	298	Y	contig_4	15912	80	Y
KP1822	4	contig_1	5379445	93	Y	contig_2	180948	123	Y	contig_3	29056	70	Y	contig_4	11586	349	Y
KP1824	4	contig_1	5379434	80	Y	contig_2	180949	104	Y	contig_4	20243	469	Y	contig_3	11586	342	Y
KP1829	4	contig_1	5379434	105	Y	contig_2	180949	126	Y	contig_3	20244	296	Y	contig_4	17372	102	Y
KP1832	4	contig_1	5379437	81	Y	contig_3	180949	100	Y	contig_4	20244	212	Y	contig_2	17392	111	Y
KP1833	3	contig_1	5379362	246	Y	contig_3	180947	229	Y	contig_2	20244	414	Y
KP1834	4	contig_1	5379378	131	Y	contig_2	180949	163	Y	contig_3	19733	569	Y	contig_4	17383	279	Y
KP1842	4	contig_1	5379389	55	Y	contig_2	180231	67	Y	contig_4	20243	214	Y	contig_3	16814	57	Y
KP1906	3	contig_2	5244785	46	Y	contig_1	268642	69	Y	contig_3	75735	58	N
KP825	3	contig_1	5188499	77	Y	contig_3	153563	103	Y	contig_2	134435	103	Y
										* removed from further analyses - it was not a plasmid

## Sheet: Suppl. Tab S4
Supplementary Table S4
Genome annotation summary for 20 K. pneumoniae isolates
genome ID	GC content (%)	Number of CDSs	Coding Ratio (%)	Number of rRNAs	Number of tRNAs
KP1248	57.2	5317	87.9	25	89
KP1267	57.1	5588	87.8	25	86
KP1344	57.1	5616	87.6	25	86
KP1622	57.2	5282	87.6	25	87
KP1651	57.2	5228	87.7	25	88
KP1658	57.2	5241	87.8	25	88
KP1665	57.2	5239	87.7	25	88
KP1666	57.2	5246	87.8	25	88
KP1785	57.2	5363	87.5	25	86
KP1814	57.2	5237	87.9	25	86
KP1821	57.0	5195	87.5	25	85
KP1822	57.0	5212	87.5	25	85
KP1824	57.0	5209	87.6	25	85
KP1829	57.0	5208	87.5	25	85
KP1832	57.0	5221	87.5	25	85
KP1833	57.1	5196	87.7	25	85
KP1834	57.0	5217	87.5	25	85
KP1842	57.0	5208	87.5	25	85
KP1906	57.1	5291	87.8	25	89
KP825	57.3	5156	87.7	25	88

## Sheet: Suppl. Tab S5
Supplementary Table S5
Summary of detected 4mC, 5mC, and 6mA methylations in coding and non-coding regions across analyzed genomes
genome ID	number of 4mC methylations in coding regions	number of 4mC methylations in non-coding regions	total number of 4mC methylations	number of 5mC methylations in coding regions	number of 5mC methylations in non-coding regions	total number of 5mC methylations	number of 6mA methylations in coding regions	number of 6mA methylations in non-coding regions	total number of 6mA methylations	total number of methylations
KP1248	20	18	38	6860	7973	14833	11027	11756	22783	37654
KP1267	113	141	254	17397	20724	38121	28528	30944	59472	97847
KP1344	6	15	21	3651	4483	8134	5799	6805	12604	20759
KP1622	52	75	127	14146	16462	30608	23919	25398	49317	80052
KP1651	34	42	76	10661	12963	23624	18014	20133	38147	61847
KP1658	78	109	187	15400	18068	33468	26097	28012	54109	87764
KP1665	2	3	5	1459	1585	3044	2510	2381	4891	7940
KP1666	91	103	194	15098	17674	32772	25638	27253	52891	85857
KP1785	36	49	85	11277	13403	24680	18526	20429	38955	63720
KP1814	120	154	274	16340	19133	35473	27266	29501	56767	92514
KP1821	117	122	239	13315	16154	29469	27553	29350	56903	86611
KP1822	50	67	117	10773	12888	23661	22754	24503	47257	71035
KP1824	34	41	75	8516	10170	18686	17582	19013	36595	55356
KP1829	83	81	164	12464	14681	27145	25309	27046	52355	79664
KP1832	43	47	90	8771	10238	19009	17837	18645	36482	55581
KP1833	131	167	298	13035	16031	29066	29928	32465	62393	91757
KP1834	103	126	229	14484	17331	31815	28462	30575	59037	91081
KP1842	4	3	7	1221	1768	2989	2646	3260	5906	8902
KP1906	2	3	5	490	678	1168	709	881	1590	2763
KP825	38	36	74	9425	10809	20234	15797	16386	32183	52491

## Sheet: Suppl. Tab S6
Supplementary Table S6
Summary of detected 4mC, 5mC, and 6mA methylations in coding and non-coding regions across individual contigs of analyzed genomes
genome ID	contig name	number of 4mC methylations in coding regions	number of 4mC methylations in non-coding regions	total number of 4mC methylations	number of 5mC methylations in coding regions	number of 5mC methylations in non-coding regions	total number of 5mC methylations	number of 6mA methylations in coding regions	number of 6mA methylations in non-coding regions	total number of 6mA methylations	total number of methylations
KP1248	chromosome_contig_1	19	17	36	6482	7474	13956	10514	11148	21662	35654
KP1248	plasmid_contig_2	0	1	1	119	141	260	152	197	349	610
KP1248	plasmid_contig_3	1	0	1	259	358	617	361	411	772	1390
KP1267	chromosome_contig_1	112	138	250	16958	20098	37056	27883	30075	57958	95264
KP1267	plasmid_contig_2	1	3	4	439	626	1065	645	869	1514	2583
KP1344	chromosome_contig_3	6	13	19	3332	4046	7378	5329	6255	11584	18981
KP1344	plasmid_contig_1	0	2	2	319	437	756	470	550	1020	1778
KP1622	chromosome_contig_1	51	74	125	13348	15438	28786	22774	24027	46801	75712
KP1622	plasmid_contig_2	1	1	2	540	733	1273	897	1094	1991	3266
KP1622	plasmid_contig_3	0	0	0	258	291	549	248	277	525	1074
KP1651	chromosome_contig_1	34	40	74	10253	12345	22598	17360	19259	36619	59291
KP1651	plasmid_contig_2	0	2	2	408	618	1026	654	874	1528	2556
KP1658	chromosome_contig_1	76	104	180	14886	17354	32240	25223	26927	52150	84570
KP1658	plasmid_contig_2	2	5	7	514	714	1228	874	1085	1959	3194
KP1665	chromosome_contig_2	2	3	5	1203	1278	2481	2115	1936	4051	6537
KP1665	plasmid_contig_1	0	0	0	256	307	563	395	445	840	1403
KP1666	chromosome_contig_1	89	98	187	14568	16963	31531	24753	26202	50955	82673
KP1666	plasmid_contig_2	2	5	7	530	711	1241	885	1051	1936	3184
KP1785	chromosome_contig_1	33	47	80	10720	12632	23352	17694	19375	37069	60501
KP1785	plasmid_contig_3	3	2	5	548	761	1309	822	1026	1848	3162
KP1785	plasmid_contig_4	0	0	0	9	10	19	10	28	38	57
KP1814	chromosome_contig_1	117	148	265	15767	18348	34115	26365	28403	54768	89148
KP1814	plasmid_contig_2	3	6	9	573	785	1358	901	1098	1999	3366
KP1821	chromosome_contig_1	115	118	233	12927	15592	28519	26894	28465	55359	84111
KP1821	plasmid_contig_2	0	0	0	36	54	90	36	81	117	207
KP1821	plasmid_contig_3	2	4	6	350	491	841	610	755	1365	2212
KP1821	plasmid_contig_4	0	0	0	2	17	19	13	49	62	81
KP1822	chromosome_contig_1	49	62	111	10363	12340	22703	22090	23658	45748	68562
KP1822	plasmid_contig_2	1	5	6	348	470	818	592	705	1297	2121
KP1822	plasmid_contig_3	0	0	0	60	65	125	59	92	151	276
KP1822	plasmid_contig_4	0	0	0	2	13	15	13	48	61	76
KP1824	chromosome_contig_1	33	40	73	8148	9658	17806	17001	18233	35234	53113
KP1824	plasmid_contig_2	1	1	2	320	445	765	522	665	1187	1954
KP1824	plasmid_contig_3	0	0	0	2	18	20	12	40	52	72
KP1824	plasmid_contig_4	0	0	0	46	49	95	47	75	122	217
KP1829	chromosome_contig_1	82	79	161	12066	14135	26201	24667	26244	50911	77273
KP1829	plasmid_contig_2	1	2	3	355	478	833	589	685	1274	2110
KP1829	plasmid_contig_3	0	0	0	42	50	92	40	71	111	203
KP1829	plasmid_contig_4	0	0	0	1	18	19	13	46	59	78
KP1832	chromosome_contig_1	42	44	86	8439	9775	18214	17292	17963	35255	53555
KP1832	plasmid_contig_2	0	0	0	2	23	25	12	56	68	93
KP1832	plasmid_contig_3	1	2	3	290	393	683	493	560	1053	1739
KP1832	plasmid_contig_4	0	1	1	40	47	87	40	66	106	194
KP1833	chromosome_contig_1	129	164	293	12659	15507	28166	29262	31601	60863	89322
KP1833	plasmid_contig_2	0	0	0	32	51	83	39	79	118	201
KP1833	plasmid_contig_3	2	3	5	344	473	817	627	785	1412	2234
KP1834	chromosome_contig_1	101	122	223	14079	16725	30804	27788	29663	57451	88478
KP1834	plasmid_contig_2	2	4	6	366	528	894	624	769	1393	2293
KP1834	plasmid_contig_3	0	0	0	37	52	89	35	78	113	202
KP1834	plasmid_contig_4	0	0	0	2	26	28	15	65	80	108
KP1842	chromosome_contig_1	4	2	6	1071	1484	2555	2377	2837	5214	7775
KP1842	plasmid_contig_2	0	1	1	107	219	326	218	313	531	858
KP1842	plasmid_contig_3	0	0	0	1	21	22	10	39	49	71
KP1842	plasmid_contig_4	0	0	0	42	44	86	41	71	112	198
KP1906	chromosome_contig_2	2	1	3	141	253	394	227	331	558	955
KP1906	plasmid_contig_1	0	0	0	212	266	478	337	389	726	1204
KP1906	plasmid_contig_3	0	2	2	137	159	296	145	161	306	604
KP825	chromosome_contig_1	33	33	66	8874	10033	18907	14967	15399	30366	49339
KP825	plasmid_contig_2	2	1	3	252	333	585	418	459	877	1465
KP825	plasmid_contig_3	3	2	5	299	443	742	412	528	940	1687

## Sheet: Suppl. Fig S1
Supplementary Figure S1
Distribution of the number of methylation sites for different minimal coverage and methylation probability for all analyzed genomes of K. pneumoniae. The dashed line indicates the median value of coverage across the whole dataset.

## Sheet: Suppl. Fig S2
Supplementary Figure S2
Heatmap showing 6mA methylation across 4,239 core genes in 20 K. pneumoniae genomes. Only genes present in at least 95% of genomes were included. Yellow indicates methylated genes, blue non-methylated genes, and grey genes not present in the genome. Rows (genes) and columns (genomes) are clustered based on methylation profile similarity.

## Sheet: Suppl. Fig S3
Supplementary Figure S3
Heatmap showing 4mC methylation across 4,239 core genes in 20 K. pneumoniae genomes. Only genes present in at least 95% of genomes were included. Yellow indicates methylated genes, blue non-methylated genes, and grey genes not present in the genome. Rows (genes) and columns (genomes) are clustered based on methylation profile similarity.

## Sheet: Suppl. Fig S4
Supplementary Figure S4
Heatmaps showing three types of DNA methylation across 4,312 core genes in 22 K. pneumoniae genomes. Only genes present in at least 95% of the genomes were included. Yellow indicates methylated genes, blue indicates non-methylated genes, and grey indicates genes absent from a given genome. Rows (genes) and columns (genomes) are clustered based on methylation profile similarity. A) 4mC methylation…
